# Supplementary material for: BCL11A Expression in Breast Cancer
Source: Curr Issues Mol Biol. 2023 Mar 23;45(4):2681–98. doi: 10.3390/cimb45040175 (PMC10137054; doi:10.3390/cimb45040175)
Supplement: Supplementary file 1 [file cimb-45-00175-s001.zip]

Archive with 1 entries (1 files):
- cimb-2257348-supplementary.pdf
